# Supplementary material for: Investigating chitin deacetylation and chitosan hydrolysis during vegetative growth in Magnaporthe oryzae
Source: Cell Microbiol. 2017 Apr 26;19(9):e12743. doi: 10.1111/cmi.12743 (PMC5573952; doi:10.1111/cmi.12743)
Supplement: Supplementary file 1 — Data S1. Figure S1. Antibody staining of chitosan in vegetative hyphae. A & B) Mycelial pellets of M.oryzae stained with the monoclonal anti‐chitosan antibody mAbG7. C) Secondary antibody only control, showing lack of staining. Scale bars: 20 μm. Figure S2. Domain architecture of CDA1, CDA4 and CDA5. CDA = Chitin deacetylase, CBD = Chitin binding domain. Figure S3. PCR analysis of CDA deletion strains. A) Schematic of targeted deletion strategy. Homologous recombination replaces the target gene with a gene imparting antibiotic resistance. B) PCR analysis of deletion strains. Putative deletion strains were screened by PCR to confirm the absence of the target gene (P1), and the integration of the deletion construct at the desired locus (P2 & P3). Position of primers shown in A. Figure S4. Southern Blot analysis of CDA deletion strains. Blots containing restriction digested gDNA of putative deletion strains were hybridised with α‐32P labelled DNA homologous to the hygromycin (HYG) (for CDA1 and CDA5) or bialaphos (BAR) (for CDA4) resistance genes. The cartoon above each blot shows the expected band size based upon the positions of the restriction enzymes sites at each locus. Size markers show band size in kilobases (kb). Successful single insertions were obtained for each of the 3 genes. In the ΔΔcda4/cda5 strain, cross‐hybridisation (band at ~20 kb) is observed between the HYG probe and the BAR gene used in the Δcda4 background strain. This is due to a common promoter sequence used in both the BAR and HYG resistance cassettes. Figure S5. Radial growth of Δcda1 strain under different stress conditions, and pathogenic development. A) Table of colony diameters (mm) (± SD, n = 3) of the WT and ∆cda1 strains grown on a range of different solid media, after 10 days incubation. B) Representative pictures of the Δcda1 strain growing on solid medium, taken after 10 days incubation. CM = Complete medium, MM = minimal medium, CFW = Calcofluor White, CR = Congo Red, SDS = Sodium [file CMI-19-na-s001.zip › Table S1.xls]

## Sheet: Sheet1
No.	Primer Name	Sequence	Notes
1	BialaphosFor	GTCGACAGAAGATGATATTGAAGGAGCACTTTTTGG	Same as HygromycinFor. SalI site (underlined)
2	BialaphosRev	GTCGACCTAAATCTCGGTGACGGGCAG	SalI site (underlined)
3	HygromycinFor	GTCGACAGAAGATGATATTGAAGGAGCACTTTTTGG	Same as BialaphosFor. SalI site (underlined)
4	HygromycinRev	GTCGACGTTAACTGGTTCCCGGTC	SalI site (underlined)
5	MGG14966_KO1	CTAATGTGATAAGGTTAAGCATCTGAGGCATTCG
6	MGG14966_KO2	CTTCAATATCATCTTCTGTCGACAACGAATGTATAATTTAAACGAGAGTAGAGG	Overlaps with Hygromycin resistance gene (underlined)
7	MGG14966_KO5	ACCGGGAACCAGTTAACGTCGACAACTCGCGCACGAACCAGTAGC	Overlaps with Hygromycin resistance gene (underlined)
8	MGG14966_KO6	ACTCCCTTCCTACCGCTGAACGATTTTCACG
9	MGG08774_KO1	AAGCCTCTATCCGTCCTGCTACGTAG
10	MGG08774_KO2	CAATATCATCTTCTGTCGACTGTCTTGGTTGGCTGTGTATAC	Overlaps with Bialaphos resistance gene (underlined)
11	MGG08774_KO5	CGTCACCGAGATTTAGGTCGACTCTTATTCATCGCACCTGGTTAGC	Overlaps with Bialaphos resistance gene (underlined)
12	MGG08774_KO6	AGAGGCAGGGAAATATCGTGTTCTTCAG
13	MGG01868_KO1	TGGTGTCAATCTGAAGTATTGGCCAAGGTAGC
14	MGG01868_KO2	CTTCAATATCAGTTAACGTCGACGGAATGGGTGTATTGACCAAG	Overlaps with Hygromycin resistance gene (underlined)
15	MGG01868_KO5	ACCGGGAACCAGTTAACGTCGACCTGTGCTGTTGTGATTGCTG	Overlaps with Hygromycin resistance gene (underlined)
16	MGG01868_KO6	GCTGGGCTACTAGGTTGCGAAGTCAGTGG
17	MGG07656_KO1	TGCGACGGAGATGGAAGGCAGC
18	MGG07656_KO2	CTTCAATATCATCTTCTGTCGACTCCGTCAGTAGTAAGCCCTGG	Overlaps with Bialaphos resistance gene (underlined)
19	MGG07656_KO5	CGTCACCGAGATTTAGGTCGACACTTATTCTGTTTGACTTTGG	Overlaps with Bialaphos resistance gene (underlined)
20	MGG07656_KO6	GAACTCTACCTTGGAATTTATATGGCATCAGTGTCGGAGC
21	14966mCherryFor	AAAAGGCGCGCCAGGTAATCGAACGACGTACG	AscI site (underlined)
22	14966mCherryRev	AAAAGGCGCGCCAGAGCAGGTGCCGAATGC	AscI site (underlined)
23	08774mCherryFor	AAAAGGCGCGCCACATCGTGGGTCTTTGG	AscI site (underlined)
24	08774mCherryRev	AAAAGGCGCGCCCATCAAGAGAGCAAATGCCGTAG	AscI site (underlined)
25	07656eGFPFor	AAAAGGCGCGCCAGTGCTGAGGCTTGTTCCTTCC	AscI site (underlined)
26	07656eGFPRev	AAAACCTGCAGGTTTCATGAACCCTTCGACTTCTGG	SbfI site (underlined)
27	01802eGFPFor	AAAAGGCGCGCCATAGGATCGTCGTTCGAAGC	AscI site (underlined)
28	01802eGFPRev	AAAACCTGCAGGGCGACGGGCAATGCAGCAC	SbfI site (underlined)
29	YFPForSbfI	AAAACCTGCAGGAATGGTGAGCAAGGGCGAG	SbfI site (underlined)
30	YFPRevBamHI	AAAAGGATCCTTAAGAGGCGGCGGTCAC	BamHI site (underlined)
31	YFPForAscI	AAAAGGCGCGCCAATGGGATCCGTGAGCAAG	AscI site (underlined)
32	YFPRevSbfI	AAAACCTGCAGGGGATCCAGAGGCGGCGGTC	SbfI site (underlined)
33	YFPForAscIXhoI	AAAAGGCGCGCCATGCTCGAGGTGAGCAAGGGCGAG	AscI and XhoI sites (underlined)
34	YFPRevAscI	AAAAGGCGCGCCGGATCCAGAGGCGGCGGTC	AscI site (underlined)
35	pCSNForXhoI	AAAACTCGAGAGTGCTGAGGCTTGTTCCTTCC	XhoI site (underlined)
36	pCSNRevXhoI	AAAACTCGAGTCCCATGGCAGATGTATGTGTATAGAAATAG	XhoI site (underlined)
37	pEF1ForAscI	AAAAGGCGCGCCATGATGTGAGTTCCTCCGTTC	AscI site (underlined)
38	pEF1Rev14966	GAAAGTGGTGTACTTCATTTTGGCGGTTTGGTGCTC	Overlaps with MGG_14966 coding sequence (underlined)
39	14966ForpEF1	ACCAAACCGCCAAAATGAAGTACACCACTTTCGCTG	Overlaps with pEF1 (underlined)
40	14966RTPCRFor	TTTCGCTGCTCTTCTGGGTC
41	14966RTPCRRev	AGATGTGTCTGCTCGCTCTTC
42	08356RTPCRFor	GTCAACATCGAGCCTCACCG
43	08356RTPCRRev	GACATGTGCTTGTGCGACC
44	05023RTPCRFor	GTTGTTATGCGACACCGTGG
45	05023RTPCRRev	CTTGACCATGCCTTTGCGAC
46	04172RTPCRFor	TTGGTACCACGCAGAAGACC
47	04172RTPCRRev	GACGCTGAAGGCAAAAGTCG
48	12939RTPCRFor	TTTGGCACCTGTTCTAACGC
49	12939RTPCRRev	AGAGGAGCTTGAGACGGATG
50	09159RTPCRFor	AAGCTGGGCTACCACATCAC
51	09159RTPCRRev	GAGTTTTGGATCAGCAGCGG
52	01868RTPCRFor	ATAACGAGGAAGCCACTGCC
53	01868RTPCRRev	GGCTCATCACCCAGACACTC
54	03461RTPCRFor	GTACGAGAGCACCGTCAAC
55	03461RTPCRRev	GAGCTTGAGGTTGTTCTGCC
56	08774RTPCRFor	GCCTACCATGTCACCGACTAC
57	08774RTPCRRev	GGAACTTGTTCTTGGACGCC
58	04704RTPCRFor	GTCCTGGGCAGCATATACCC
59	04704RTPCRRev	GATGTGCCTTGCGTTCAGAC
60	ActinRTPCRFor	ACAATGGTTCGGGTATGTGC
61	ActinRTPCRRev	CGACAATGGACGGGAAGAC
