# Supplementary material for: Investigating chitin deacetylation and chitosan hydrolysis during vegetative growth in Magnaporthe oryzae
Source: Cell Microbiol. 2017 Apr 26;19(9):e12743. doi: 10.1111/cmi.12743 (PMC5573952; doi:10.1111/cmi.12743)
Supplement: Supplementary file 1 — Data S1. Figure S1. Antibody staining of chitosan in vegetative hyphae. A & B) Mycelial pellets of M.oryzae stained with the monoclonal anti‐chitosan antibody mAbG7. C) Secondary antibody only control, showing lack of staining. Scale bars: 20 μm. Figure S2. Domain architecture of CDA1, CDA4 and CDA5. CDA = Chitin deacetylase, CBD = Chitin binding domain. Figure S3. PCR analysis of CDA deletion strains. A) Schematic of targeted deletion strategy. Homologous recombination replaces the target gene with a gene imparting antibiotic resistance. B) PCR analysis of deletion strains. Putative deletion strains were screened by PCR to confirm the absence of the target gene (P1), and the integration of the deletion construct at the desired locus (P2 & P3). Position of primers shown in A. Figure S4. Southern Blot analysis of CDA deletion strains. Blots containing restriction digested gDNA of putative deletion strains were hybridised with α‐32P labelled DNA homologous to the hygromycin (HYG) (for CDA1 and CDA5) or bialaphos (BAR) (for CDA4) resistance genes. The cartoon above each blot shows the expected band size based upon the positions of the restriction enzymes sites at each locus. Size markers show band size in kilobases (kb). Successful single insertions were obtained for each of the 3 genes. In the ΔΔcda4/cda5 strain, cross‐hybridisation (band at ~20 kb) is observed between the HYG probe and the BAR gene used in the Δcda4 background strain. This is due to a common promoter sequence used in both the BAR and HYG resistance cassettes. Figure S5. Radial growth of Δcda1 strain under different stress conditions, and pathogenic development. A) Table of colony diameters (mm) (± SD, n = 3) of the WT and ∆cda1 strains grown on a range of different solid media, after 10 days incubation. B) Representative pictures of the Δcda1 strain growing on solid medium, taken after 10 days incubation. CM = Complete medium, MM = minimal medium, CFW = Calcofluor White, CR = Congo Red, SDS = Sodium [file CMI-19-na-s001.zip › Table S2.xls]

## Sheet: Sheet1
Species	No Chitosanase	Phylum	Subphylum	Class	Order	Family
Histoplasma capsulatum	0	Ascomycota	Pezizomycotina	Eurotiomycetes	Onygenales	Ajellomycetaceae
Blastomyces dermatitidis	0	Ascomycota	Pezizomycotina	Eurotiomycetes	Onygenales	Ajellomycetaceae
Arthroderma benhamiae	1	Ascomycota	Pezizomycotina	Eurotiomycetes	Onygenales	Arthrodermataceae
Arthroderma otae	1	Ascomycota	Pezizomycotina	Eurotiomycetes	Onygenales	Arthrodermataceae
Arthroderma gypseum	1	Ascomycota	Pezizomycotina	Eurotiomycetes	Onygenales	Arthrodermataceae
Arthrobotrys oligospora	1	Ascomycota	Pezizomycotina	Orbiliomycetes	Orbiliales	Orbiliaceae
Aspergillus clavatus	4	Ascomycota	Pezizomycotina	Eurotiomycetes	Eurotiales	Trichocomaceae
Aspergillus fumigatus	4	Ascomycota	Pezizomycotina	Eurotiomycetes	Eurotiales	Trichocomaceae
Aspergillus flavus	4	Ascomycota	Pezizomycotina	Eurotiomycetes	Eurotiales	Trichocomaceae
Aspergillus nidulans	2	Ascomycota	Pezizomycotina	Eurotiomycetes	Eurotiales	Trichocomaceae
Aspergillus niger	2	Ascomycota	Pezizomycotina	Eurotiomycetes	Eurotiales	Trichocomaceae
Aspergillus terreus	2	Ascomycota	Pezizomycotina	Eurotiomycetes	Eurotiales	Trichocomaceae
Aspergillus oryzae	4	Ascomycota	Pezizomycotina	Eurotiomycetes	Eurotiales	Trichocomaceae
Neosartorya fischeri	4	Ascomycota	Pezizomycotina	Eurotiomycetes	Eurotiales	Trichocomaceae
Botrytis cinerea	0	Ascomycota	Pezizomycotina	Leotiomycetes	Helotiales	Sclerotiniaceae
Chaetomium globosum	2	Ascomycota	Pezizomycotina	Sordariomycetes	Sordariales	Chaetomiaceae
Chaetomium thermophilum	1	Ascomycota	Pezizomycotina	Sordariomycetes	Sordariales	Chaetomiaceae
Coccidioides immitis	1	Ascomycota	Pezizomycotina	Eurotiomycetes	Onygenales	Microsporic onygenenales
Coccidioides posadasii	1	Ascomycota	Pezizomycotina	Eurotiomycetes	Onygenales	Microsporic onygenenales
Cordyceps militaris	2	Ascomycota	Pezizomycotina	Sordariomycetes	Hypocreales	Cordicipitaceae
Fusarium graminearum	1	Ascomycota	Pezizomycotina	Sordariomycetes	Hypocreales	microsporic hypocreales
Fusarium oxysporum	2	Ascomycota	Pezizomycotina	Sordariomycetes	Hypocreales	microsporic hypocreales
Fusarium verticillioides	2	Ascomycota	Pezizomycotina	Sordariomycetes	Hypocreales	microsporic hypocreales
Claviceps fusiformis	1	Ascomycota	Pezizomycotina	Sordariomycetes	Hypocreales	Clavicipitaceae
Claviceps paspali	1	Ascomycota	Pezizomycotina	Sordariomycetes	Hypocreales	Clavicipitaceae
Epichloe festucae	0	Ascomycota	Pezizomycotina	Sordariomycetes	Hypocreales	Clavicipitaceae
Metarhizium acridum	2	Ascomycota	Pezizomycotina	Sordariomycetes	Hypocreales	Clavicipitaceae
Metarhizium anisopliae	3	Ascomycota	Pezizomycotina	Sordariomycetes	Hypocreales	Clavicipitaceae
Gaeumannomyces graminis	1	Ascomycota	Pezizomycotina	Sordariomycetes	Incertae sedis	Magnaporthaceae
Pseudogymnoascus destructans	2	Ascomycota	Pezizomycotina	Dothideomycetes	Incertae sedis	Pseudoeurotiaceae
Colletotrichum graminicola	1	Ascomycota	Pezizomycotina	Sordariomycetes	Glomerellales	Glomerellaceae
Magnaporthe poae	0	Ascomycota	Pezizomycotina	Sordariomycetes	Magnaporthales	Magnaporthaceae
Magnaporthe oryzae	1	Ascomycota	Pezizomycotina	Sordariomycetes	Magnaporthales	Magnaporthaceae
Mycosphaerella graminicola	1	Ascomycota	Pezizomycotina	Dothideomycetes	Capnodiales	Mycosphaerellaceae
Neurospora crassa	1	Ascomycota	Pezizomycotina	Sordariomycetes	Sordariales	Sordariaceae
Paracoccidioides brasiliensis	0	Ascomycota	Pezizomycotina	Eurotiomycetes	Onygenales	Ajellomycetaceae
Penicillium marneffei	1	Ascomycota	Pezizomycotina	Eurotiomycetes	Eurotiales	Trichocomaceae
Penicillium chrysogenum	1	Ascomycota	Pezizomycotina	Eurotiomycetes	Eurotiales	Trichocomaceae
Phaeosphaeria nodorum	1	Ascomycota	Pezizomycotina	Dothideomycetes	Pleosporales	Phaeosphaeriaceae
Pyrenophora tritici-repentis	0	Ascomycota	Pezizomycotina	Dothideomycetes	Pleosporales	Pleosporaceae
Pyrenophora teres	0	Ascomycota	Pezizomycotina	Dothideomycetes	Pleosporales	Pleosporaceae
Sclerotinia sclerotiorum	0	Ascomycota	Pezizomycotina	Leotiomycetes	Helotiales	Sclerotiniaceae
Talaromyces stipitatus	1	Ascomycota	Pezizomycotina	Eurotiomycetes	Eurotiales	Trichocomaceae
Trichoderma reesei	3	Ascomycota	Pezizomycotina	Sordariomycetes	Hypocreales	Hypocreaceae
Trichophyton rubrum	2	Ascomycota	Pezizomycotina	Eurotiomycetes	Onygenales	Arthrodermataceae
Trichophyton equinum	2	Ascomycota	Pezizomycotina	Eurotiomycetes	Onygenales	Arthrodermataceae
Trichophyton tonsurans	2	Ascomycota	Pezizomycotina	Eurotiomycetes	Onygenales	Arthrodermataceae
Trichophyton verrocosum	1	Ascomycota	Pezizomycotina	Eurotiomycetes	Onygenales	Arthrodermataceae
Uncinocarpus reesei	1	Ascomycota	Pezizomycotina	Eurotiomycetes	Onygenales	Onygenaceae
Verticillium albo-atrum	1	Ascomycota	Pezizomycotina	Sordariomycetes	Hypocreales	Incertae sedis
Verticillium dahliae	1	Ascomycota	Pezizomycotina	Sordariomycetes	Hypocreales	Incertae sedis
Ashbya gossypii	0	Ascomycota	Saccharomycotina
Candida albicans	0	Ascomycota	Saccharomycotina
Clavispora lusitanae	0	Ascomycota	Saccharomycotina
Debaromyces hansenii	0	Ascomycota	Saccharomycotina
Kluyveromyces lactis	0	Ascomycota	Saccharomycotina
Komagataella pastoris	0	Ascomycota	Saccharomycotina
Lachancea thermotolerans	0	Ascomycota	Saccharomycotina
Lodderomyces elongisporus	0	Ascomycota	Saccharomycotina
Meyerozyma guilliermondii	0	Ascomycota	Saccharomycotina
Ogataea parapolymorpha	0	Ascomycota	Saccharomycotina
Saccharomyces cerevisiae	0	Ascomycota	Saccharomycotina
Scheffersomyces stipitis	0	Ascomycota	Saccharomycotina
Spathaspora passalidarum	0	Ascomycota	Saccharomycotina
Yarrowia lipolytica	0	Ascomycota	Saccharomycotina
Zygosaccharomyces rouxii	0	Ascomycota	Saccharomycotina
Schizosaccharomyces pombe	0	Ascomycota	Schizosaccharomycetes
Coprinopsis cinerea	0	Basidiomycota
Crypococcus neoformans	0	Basidiomycota
Puccinia graminis	0	Basidiomycota
Melampsora larici-populina	0	Basidiomycota
Ustilago maydis	0	Basidiomycota
Laccaria bicolor	0	Basidiomycota
Malassezia globosa	0	Basidiomycota
Schizophyllum commune	0	Basidiomycota
Phanerochaete chrysosporum	0	Basidiomycota
Encephalitozoon cuniculi	0	Microsporidia

## Sheet: Sheet2
Species	No Chitosanase	Phylum	Subphylum	Class	Order	Family
Coccidioides immitis	1	Ascomycota	Pezizomycotina	Eurotiomycetes	Onygenales	Onygenaceae
Coccidioides posadasii	1	Ascomycota	Pezizomycotina	Eurotiomycetes	Onygenales	Onygenaceae
Uncinocarpus reesei	1	Ascomycota	Pezizomycotina	Eurotiomycetes	Onygenales	Onygenaceae
Histoplasma capsulatum	0	Ascomycota	Pezizomycotina	Eurotiomycetes	Onygenales	Ajellomycetaceae
Blastomyces dermatitidis	0	Ascomycota	Pezizomycotina	Eurotiomycetes	Onygenales	Ajellomycetaceae
Paracoccidioides brasiliensis	0	Ascomycota	Pezizomycotina	Eurotiomycetes	Onygenales	Ajellomycetaceae
Arthroderma benhamiae	1	Ascomycota	Pezizomycotina	Eurotiomycetes	Onygenales	Arthrodermataceae
Arthroderma otae	1	Ascomycota	Pezizomycotina	Eurotiomycetes	Onygenales	Arthrodermataceae
Arthroderma gypseum	1	Ascomycota	Pezizomycotina	Eurotiomycetes	Onygenales	Arthrodermataceae
Trichophyton rubrum	2	Ascomycota	Pezizomycotina	Eurotiomycetes	Onygenales	Arthrodermataceae
Trichophyton equinum	2	Ascomycota	Pezizomycotina	Eurotiomycetes	Onygenales	Arthrodermataceae
Trichophyton tonsurans	2	Ascomycota	Pezizomycotina	Eurotiomycetes	Onygenales	Arthrodermataceae
Trichophyton verrocosum	1	Ascomycota	Pezizomycotina	Eurotiomycetes	Onygenales	Arthrodermataceae
Aspergillus clavatus	4	Ascomycota	Pezizomycotina	Eurotiomycetes	Eurotiales	Trichocomaceae
Aspergillus fumigatus	4	Ascomycota	Pezizomycotina	Eurotiomycetes	Eurotiales	Trichocomaceae
Aspergillus flavus	4	Ascomycota	Pezizomycotina	Eurotiomycetes	Eurotiales	Trichocomaceae
Aspergillus nidulans	2	Ascomycota	Pezizomycotina	Eurotiomycetes	Eurotiales	Trichocomaceae
Aspergillus niger	2	Ascomycota	Pezizomycotina	Eurotiomycetes	Eurotiales	Trichocomaceae
Aspergillus terreus	2	Ascomycota	Pezizomycotina	Eurotiomycetes	Eurotiales	Trichocomaceae
Aspergillus oryzae	4	Ascomycota	Pezizomycotina	Eurotiomycetes	Eurotiales	Trichocomaceae
Neosartorya fischeri	4	Ascomycota	Pezizomycotina	Eurotiomycetes	Eurotiales	Trichocomaceae
Penicillium marneffei	1	Ascomycota	Pezizomycotina	Eurotiomycetes	Eurotiales	Trichocomaceae
Penicillium chrysogenum	1	Ascomycota	Pezizomycotina	Eurotiomycetes	Eurotiales	Trichocomaceae
Talaromyces stipitatus	1	Ascomycota	Pezizomycotina	Eurotiomycetes	Eurotiales	Trichocomaceae
Mycosphaerella graminicola	1	Ascomycota	Pezizomycotina	Dothideomycetes	Capnodiales	Mycosphaerellaceae
Phaeosphaeria nodorum	1	Ascomycota	Pezizomycotina	Dothideomycetes	Pleosporales	Phaeosphaeriaceae
Pyrenophora tritici-repentis	0	Ascomycota	Pezizomycotina	Dothideomycetes	Pleosporales	Pleosporaceae
Pyrenophora teres	0	Ascomycota	Pezizomycotina	Dothideomycetes	Pleosporales	Pleosporaceae
Botrytis cinerea	0	Ascomycota	Pezizomycotina	Leotiomycetes	Helotiales	Sclerotiniaceae
Sclerotinia sclerotiorum	0	Ascomycota	Pezizomycotina	Leotiomycetes	Helotiales	Sclerotiniaceae
Blumeria graminis	0	Ascomycota	Pezizomycotina	Leotiomycetes	Erysiphales	Erisiphaceae
Chaetomium globosum	2	Ascomycota	Pezizomycotina	Sordariomycetes	Sordariales	Chaetomiaceae
Chaetomium thermophilum	1	Ascomycota	Pezizomycotina	Sordariomycetes	Sordariales	Chaetomiaceae
Neurospora crassa	1	Ascomycota	Pezizomycotina	Sordariomycetes	Sordariales	Sordariaceae
Gaeumannomyces graminis	1	Ascomycota	Pezizomycotina	Sordariomycetes	Incertae sedis	Magnaporthaceae
Magnaporthe poae	0	Ascomycota	Pezizomycotina	Sordariomycetes	Magnaporthales	Magnaporthaceae
Magnaporthe oryzae	1	Ascomycota	Pezizomycotina	Sordariomycetes	Magnaporthales	Magnaporthaceae
Cordyceps militaris	2	Ascomycota	Pezizomycotina	Sordariomycetes	Hypocreales	Cordicipitaceae
Fusarium graminearum	1	Ascomycota	Pezizomycotina	Sordariomycetes	Hypocreales	Nectriaceae
Fusarium oxysporum	2	Ascomycota	Pezizomycotina	Sordariomycetes	Hypocreales	Nectriaceae
Fusarium verticillioides	2	Ascomycota	Pezizomycotina	Sordariomycetes	Hypocreales	Nectriaceae
Claviceps fusiformis	1	Ascomycota	Pezizomycotina	Sordariomycetes	Hypocreales	Clavicipitaceae
Claviceps paspali	1	Ascomycota	Pezizomycotina	Sordariomycetes	Hypocreales	Clavicipitaceae
Epichloe festucae	0	Ascomycota	Pezizomycotina	Sordariomycetes	Hypocreales	Clavicipitaceae
Metarhizium acridum	2	Ascomycota	Pezizomycotina	Sordariomycetes	Hypocreales	Clavicipitaceae
Metarhizium anisopliae	3	Ascomycota	Pezizomycotina	Sordariomycetes	Hypocreales	Clavicipitaceae
Trichoderma reesei	3	Ascomycota	Pezizomycotina	Sordariomycetes	Hypocreales	Hypocreaceae
Verticillium albo-atrum	1	Ascomycota	Pezizomycotina	Sordariomycetes	Hypocreales	Incertae sedis
Verticillium dahliae	1	Ascomycota	Pezizomycotina	Sordariomycetes	Hypocreales	Incertae sedis
Ashbya gossypii	0	Ascomycota	Saccharomycotina
Candida albicans	0	Ascomycota	Saccharomycotina
Clavispora lusitanae	0	Ascomycota	Saccharomycotina
Debaromyces hansenii	0	Ascomycota	Saccharomycotina
Kluyveromyces lactis	0	Ascomycota	Saccharomycotina
Komagataella pastoris	0	Ascomycota	Saccharomycotina
Lachancea thermotolerans	0	Ascomycota	Saccharomycotina
Lodderomyces elongisporus	0	Ascomycota	Saccharomycotina
Meyerozyma guilliermondii	0	Ascomycota	Saccharomycotina
Ogataea parapolymorpha	0	Ascomycota	Saccharomycotina
Saccharomyces cerevisiae	0	Ascomycota	Saccharomycotina
Scheffersomyces stipitis	0	Ascomycota	Saccharomycotina
Spathaspora passalidarum	0	Ascomycota	Saccharomycotina
Yarrowia lipolytica	0	Ascomycota	Saccharomycotina
Zygosaccharomyces rouxii	0	Ascomycota	Saccharomycotina
Schizosaccharomyces pombe	0	Ascomycota	Schizosaccharomycetes
Coprinopsis cinerea	0	Basidiomycota
Crypococcus neoformans	0	Basidiomycota
Puccinia graminis	0	Basidiomycota
Melampsora larici-populina	0	Basidiomycota
Ustilago maydis	0	Basidiomycota
Laccaria bicolor	0	Basidiomycota
Malassezia globosa	0	Basidiomycota
Schizophyllum commune	0	Basidiomycota
Phanerochaete chrysosporum	0	Basidiomycota
Encephalitozoon cuniculi	0	Microsporidia
